# Supplementary material for: A Review of Probe-Based Enrichment Methods to Inform Plant Virus Diagnostics
Source: Int J Mol Sci. 2024 Jul 30;25(15):8348. doi: 10.3390/ijms25158348 (PMC11312432; doi:10.3390/ijms25158348)
Supplement: Supplementary file 1 [file ijms-25-08348-s001.zip]

Archive with 1 entries (1 files):
- ijms-3070098-supplementary.pdf
